# Supplementary material for: Long-Term Transcriptomic Changes and Cardiomyocyte Hyperpolyploidy after Lactose Intolerance in Neonatal Rats
Source: Int J Mol Sci. 2023 Apr 11;24(8):7063. doi: 10.3390/ijms24087063 (PMC10138443; doi:10.3390/ijms24087063)
Supplement: Supplementary file 1 [file ijms-24-07063-s001.zip]

Archive with 4 entries (4 files):
- Supplementary Figures S1-S7.docx
- Supplementary Table S1.xlsx
- Supplementary Table S2.xlsx
- Supplementary Tables S3-S8 .xlsx
