# Supplementary material for: Long-Term Transcriptomic Changes and Cardiomyocyte Hyperpolyploidy after Lactose Intolerance in Neonatal Rats
Source: Int J Mol Sci. 2023 Apr 11;24(8):7063. doi: 10.3390/ijms24087063 (PMC10138443; doi:10.3390/ijms24087063)
Supplement: Supplementary file 1 [file ijms-24-07063-s001.zip › Supplementary Table S1.xlsx]

## Sheet: Лист1
	Supplementary Table S1
	The clusters of functionally related genes that are switched on in NLI survived rats revealed by GLAY clustering
	The cluster of			The cluster of			The cluster of			The cluster of
	switched on genes			switched on genes			switched on genes			switched on genes
	related to DNA repair			related to immunity			related to fibrosis			related to transcription
	Trdmt1			Wdfy1			Mfap3			Abt1
	Tet1			Wdfy4			Leprel2			Acyp2
	Rtel1			S100a9			Wif1			Aff4
	Zfp143			Folr2			Mfap2			Ago2
	Purb			Cd53			Loxl3			Agps
	Tdg			C4bpa			Rspo4			Akr1b10
	Smug1			Gzmm			Tgfb3			Aldh18a1
	Neil1			Cfb			Tgfb2			Aldh3a2
	Ncaph2			C3			Col6a6			Alg13
	Thap6			Cfh			Col1a2			Alyref
	Rad21			Mpeg1			Postn			Ankzf1
	Mlh3			Cd68			Lox			Aox1
	Mki67			C1qb			Eln			Asl
	Mgmt			Cybb			Loxl1			Bcl9
	Mettl18			Fcgr1a			Col3a1			Brix1
	N6amt2			Emr1			P4ha2			Bud13
	Smarcd1			Aif1			Col16a1			Cars
	Uhrf1			Adamtsl3			Clcn7			Ccdc94
	Mad1l1			Cfp			Ptch1			Ccnk
	LOC304396			Adamts12			Wnt5a			Cdc73
	Kifc1			Uchl3			Nbl1			Cebpz
	Prc1			Senp8			Ctsk			Cirh1a
	Kif22			Tap1			Ctgf			Cmss1
	Hat1			Pycard			Col1a1			Cpsf3
	Fancm			Ube2l6			Tgfb1			Csnk2a2
	Fan1			Rnasel			Bmp2			Cstf2
	Mad2l2			Oas1a			Bmp4			Ctps2
	Fam35a			Irf9			Fzd6			Ctu1
	Fance			Nlrp3			Bambi			Cwc22
	Orc2			Gbp4						Cwc27
	Mettl10			Irgm						Dalrd3
	Mcm2			Gbp5						Ddb2
	Rpusd1			Irf1						Ddx21
	Mcm9			Gbp2						Dhx37
	Chtf18			Psmb10						Dnajc17
	Mdc1			Psmb8						Dqx1
	ENSRNOP00000063439			Fbxl7						Dtx2
	Pold1			Mx1						Echdc1
	Pold4			Parp9						Eif1a
	Ccar2			Ifit1lb						Eif2ak4
	Pold3			Dhx58						ENSRNOP00000006672
	Msh6			Ifit3						ENSRNOP00000031360
	Xrcc5			Rtp4						Ercc8
	Dclre1c			Usp18						Farsa
	Smc3			Oasl2						Farsb
	Msh3			Oasl						Fbxo45
	Atmin			Ddx60						Gar1
	Rif1			Tbk1						Gatm
	Rfc1			Ddx41						Gnl3l
	Atm			Irf7						Gpatch1
	Pnkp			Atf2						Gpatch2
	Ogg1			Znfx1						Gpn3
	Apex2			Tap1						Gtf2b
	Terf2			Psmg2						Gtf2e1
	Acd			Spred2						Gtf2h4
				Pycard						Gtf3c3
				Ube2l6						H2afz
				Rnasel						Hacl1
				Oas1a						Hspa12a
				Irf9						Hspa13
				Nlrp3						Ipo4
				Gbp4						Kpna2
				Irgm						Lcmt2
				Gbp5						Leo1
				Irf1						Lmnb2
				Gbp2						LOC100911374
				Psmb10						LOC498154
				Psmb8						Lsm10
				Fbxl7						Ltv1
				Mx1						Mak16
				Parp9						Mettl16
				Ifit1lb						Mnat1
				Dhx58						Mrpl49
				Ifit3						Mrps27
				Rtp4						Ncbp1
				Usp18						Noc3l
				Oasl2						Nol12
				Oasl						Npat
				Ddx60						Nup107
				Tbk1						Nup153
				Ddx41						Nup160
				Irf7						Nup205
				Atf2						Nup210
				Asxl2						Nup43
				Znfx1						Nup54
				Zyx						Pak1ip1
				Slamf1						Papolg
				Rasgrp1						Parn
				Srpx2						Pdcl
				Plaur						Pes1
				Ptpn2						Pex10
				Plag1						Pex3
				Mta1						Pinx1
				Map2k5						Poldip3
				Tec						Polr1b
				Irs1						Polr2h
				Irak2						Polr2l
				Il10ra						Pom121
				Plek						Pop4
				Gfra1						Prkrip1
				Frs2						Pxmp4
				Fer						Rae1
				Fbxo32						Rbm22
				Epha3						Rbm25
				Eml4						Rbm34
				Fnbp1						Rbmx2
				Diaph1						Rfk
				Pias1						Rfx7
				Iqgap1						RGD1304810
				Ctsc						RGD1305089
				Il3ra						Rnf20
				Pik3cd						Romo1
				Csf2rb						Rrn3
				Ngf						Rrp12
				Ctf1						Sdad1
				Crlf1						Sf3a3
				Cntf						Slc25a32
				Zap70						Smarca5
				Fyb						Smarcad1
				Lnpep						Smg6
				Tlr2						Smu1
				Tbx21						Snrpd1
				Il15						Snu13
				Cd4						Sp100
				Pdcd1lg2						Spata5
				RT1-Bb						Srsf9
				Cd274						Ssbp1
				Cd22						Sugp1
				Stat5a						Sympk
				Cdkn2c						Taf13
				Cdk5						Taf2
				Ccnd2						Taf3
				Fgf7						Taf8
				Dnm1						Tarsl2
				Socs1						Tfb1m
				Ptpn6						Tia1
				Apbb1ip						Tmem167b
				Ano1						Tomm6
				Pdgfb						Trmt10b
				Kit						Trmt10c
				Angpt2						Trmt2a
				Src						Trmt5
				Ifn9						Trmu
				Ahr						Trnt1
				Ntrk2						Txnl4b
				Hcls1						Ubr1
										Ubxn2a
										Usp40
										Utp15
										Utp20
										Wbscr27
										Wdr18
										Wdr74
										Xab2
										Xpot
										Yars
										Ythdc1
										Ythdc2
										Zbtb6
										Zbtb8a
										Zc3h13
										Zfp341
										Znrd1
										Zrsr2
