# Supplementary material for: Long-Term Transcriptomic Changes and Cardiomyocyte Hyperpolyploidy after Lactose Intolerance in Neonatal Rats
Source: Int J Mol Sci. 2023 Apr 11;24(8):7063. doi: 10.3390/ijms24087063 (PMC10138443; doi:10.3390/ijms24087063)
Supplement: Supplementary file 1 [file ijms-24-07063-s001.zip › Supplementary Table S2.xlsx]

## Sheet: Лист1
	Supplementary Table S2
	The clusters of functionally related genes that are switched off in NLI survived rats revealed by GLAY clustering
	The cluster of			The cluster of
	switched off genes			switched off genes
	related to detoxification			related to signaling of calcium,
				thyroid hormone and circadian clocks
	Tfrc			Tacr1
	Srm			Slc5a5
	Smox			Slc16a2
	Slco1b2			Ryr1
	Slc51a			Rgs19
	Slc27a5			Ret
	Slc17a7			Rasgrf2
	Sepw1			Ptk2b
	Rrm2b			Prkcg
	Rbfox3			Prkcg
	Ppp1r1b			Prkcb
	Plp1			Plcd4
	Pklr			Plcb1
	Pdha1l1			Plcb1
	Odc1			Plcb1
	Nr2f1			Pip5kl1
	Nme4			Pik3r6
	Mt3			Pi4k2b
	Mt2A			Pde9a
	Mt1m			Pde1b
	Mgst2			P2rx3
	Mcpt1l1			Nos1ap
	Hamp			Mylk2
	Gstm1			Iyd
	Gsta1			Grin2d
	Gss			Gpx8
	Gpx8			Gpx7
	Gpx7			Gpx1
	Gpx4			Gng3
	Gpx1			Gnat3
	Glrx			Gnaq
	Gfap			Gnal
	Fth1			Gnag3
	Enpp1			Glod5
	Dctpp1			Gfra4
	Cox11			Duox
	Cdk5r1			Cpx7
	Bcl11b			Cngb1
	Baat			Catsperd
	Atp7a			Cacna1g
	Ap3s1			Cacna1f
	Aldoc			Cacna1d
	Aldh3a1			Atp2b3
	Adh1			Artn
	Acp5			Angpt1
	Egr1			Alb
				Adey1
