# Supplementary material for: Long-Term Transcriptomic Changes and Cardiomyocyte Hyperpolyploidy after Lactose Intolerance in Neonatal Rats
Source: Int J Mol Sci. 2023 Apr 11;24(8):7063. doi: 10.3390/ijms24087063 (PMC10138443; doi:10.3390/ijms24087063)
Supplement: Supplementary file 1 [file ijms-24-07063-s001.zip › Supplementary Tables S3-S8 .xlsx]

## Sheet: Лист1
Supplementary Tables S3-S8
Supplementary Table S3. Top 20 gene modules with their representative enriched terms (one per cluster) related to cluster"DNA repair" .
GO	Category	Description	Count	%	Log10(P)	Log10(q)
GO:0006259	GO Biological Processes	DNA metabolic process	38	70.37	-41.21	-36.95
GO:0051276	GO Biological Processes	chromosome organization	21	38.89	-19.86	-16.21
GO:0051052	GO Biological Processes	regulation of DNA metabolic process	19	35.19	-15.56	-12
GO:0006310	GO Biological Processes	DNA recombination	13	12.96	-13.2	-9.73
rno03430	KEGG Pathway	Mismatch repair	7	24.07	-12.69	-9.29
R-RNO-73894	Reactome Gene Sets	DNA Repair	13	9.26	-12.48	-9.13
GO:0043247	GO Biological Processes	telomere maintenance in response to DNA damage	5	9.26	-10.65	-7.55
GO:0006302	GO Biological Processes	double-strand break repair	10	18.52	-9.55	-6.58
GO:0006298	GO Biological Processes	mismatch repair	5	9.26	-8.57	-5.85
GO:0000280	GO Biological Processes	nuclear division	10	9.26	-7.48	-4.86
GO:0036297	GO Biological Processes	interstrand cross-link repair	5	18.52	-7.33	-4.74
GO:0034502	GO Biological Processes	protein localization to chromosome	5	9.26	-5.42	-3.11
GO:0009314	GO Biological Processes	response to radiation	10	12.96	-5.41	-3.11
GO:0051321	GO Biological Processes	meiotic cell cycle	7	14.81	-5.31	-3.02
GO:0035510	GO Biological Processes	DNA dealkylation	3	5.56	-4.73	-2.52
GO:0006325	GO Biological Processes	chromatin organization	8	14.81	-3.92	-1.82
GO:0006303	GO Biological Processes	double-strand break repair via nonhomologous end joining	3	9.26	-3.6	-1.53
GO:0007062	GO Biological Processes	sister chromatid cohesion	3	5.56	-3.54	-1.49
GO:0018205	GO Biological Processes	peptidyl-lysine modification	5	9.26	-2.75	-0.79
rno04914	KEGG Pathway	Progesterone-mediated oocyte maturation	3	5.53	-2.61	-0.66
Here and in the next tables: Count is the number of genes in the user-provided lists with membership in the given ontology term. "%" is the percentage of all of the
user-provided genes that are found in the given ontology term (only input genes with at least one ontology term annotation are included in
the calculation). "Log10(P)" is the p-value in log base 10. "Log10(q)" is the multi-test adjusted p-value in log base 10.
Supplementary Table S4. Top 20 gene modules with their representative enriched terms (one per cluster) related to cluster"Immunity"
GO	Category	Description	Count	%	Log10(P)	Log10(q)
GO:0050778	GO Biological Processes	positive regulation of immune response	33	28.7	-21.8	-17.54
GO:0009615	GO Biological Processes	response to virus	22	19.13	-16.63	-12.84
R-RNO-1280215	Reactome Gene Sets	Cytokine Signaling in Immune system	20	17.39	-13.83	-10.34
GO:0050730	GO Biological Processes	regulation of peptidyl-tyrosine phosphorylation	19	16.52	-13.76	-10.34
rno04630	KEGG Pathway	JAK-STAT signaling pathway	15	92.2	-13.12	-9.94
GO:0019221	GO Biological Processes	cytokine-mediated signaling pathway	19	16.52	-12.86	-9.73
GO:0002252	GO Biological Processes	immune effector process	20	17.39	-12.85	-9.73
GO:0018108	GO Biological Processes	peptidyl-tyrosine phosphorylation	14	12.2017	-11.71	-8.7
GO:0050865	GO Biological Processes	regulation of cell activation	24	20.87	-11.48	-8.53
GO:0002697	GO Biological Processes	regulation of immune effector process	19	16.52	-10.56	-7.74
R-RNO-168249	Reactome Gene Sets	Innate Immune System	24	20.87	-10.52	-7.72
GO:0071346	GO Biological Processes	cellular response to type II interferon	11	9.1957	-9.54	-6.86
GO:0007167	GO Biological Processes	enzyme-linked receptor protein signaling pathway	21	18.26	-9.44	-6.8
GO:0032496	GO Biological Processes	response to lipopolysaccharide	19	16.52	-9.32	-6.72
rno04621	KEGG Pathway	NOD-like receptor signaling pathway	12	10.1943	-8.85	-6.3
R-RNO-1280218	Reactome Gene Sets	Adaptive Immune System	19	16.52	-8.62	-6.1
WP319	WikiPathways	IL-3 signaling pathway	9	7.1983	-8.54	-6.04
GO:0006954	GO Biological Processes	inflammatory response	18	15.65	-8.48	-6
GO:0035458	GO Biological Processes	cellular response to interferon-beta	7	6.2023	-8.4	-5.93
GO:0060759	GO Biological Processes	regulation of response to cytokine stimulus	11	9.57	-8.26	-5.80
Supplementary Table S5. Top 20 gene modules with their representative enriched terms (one per cluster) related to cluster"Fibrosis"
GO	Category	Description	Count	%	Log10(P)	Log10(q)
R-RNO-1474244	Reactome Gene Sets	Extracellular matrix organization	16	55.17	-24.33	-20.08
R-RNO-1566948	Reactome Gene Sets	Elastic fibre formation	9	31.03	-18.4	-14.44
R-RNO-1474290	Reactome Gene Sets	Collagen formation	9	31.03	-16.21	-12.43
GO:0030198	GO Biological Processes	extracellular matrix organization	12	41.38	-14.54	-11.09
GO:0061035	GO Biological Processes	regulation of cartilage development	7	24.14	-10.7	-7.65
GO:0001503	GO Biological Processes	ossification	9	31.03	-9.51	-6.69
GO:0090092	GO Biological Processes	regulation of transmembrane receptor protein serine/threonine kinase signaling pathway	9	31.03	-9.47	-6.67
rno05217	KEGG Pathway	Basal cell carcinoma	5	17.24	-7.39	-4.96
GO:0044344	GO Biological Processes	cellular response to fibroblast growth factor stimulus	5	17.24	-6.32	-4.11
GO:0031214	GO Biological Processes	biomineral tissue development	5	17.24	-6.26	-4.06
GO:0048745	GO Biological Processes	smooth muscle tissue development	3	10.34	-4.73	-2.81
GO:0060603	GO Biological Processes	mammary gland duct morphogenesis	3	10.34	-4.51	-2.63
Supplementary Table S6. Top 20 gene modules with their representative enriched terms (one per cluster) related to cluster"Transcription"
GO	Category	Description	Count	%	Log10(P)	Log10(q)
GO:0006396	GO Biological Processes	RNA processing	54	41.41	-38.71	-34.45
GO:0016071	GO Biological Processes	mRNA metabolic process	35	27.34	-23.58	-19.62
R-RNO-74160	Reactome Gene Sets	Gene expression (Transcription)	34	21.88	-20.39	-16.73
GO:0006399	GO Biological Processes	tRNA metabolic process	17	24.22	-14.58	-11.27
rno03013	KEGG Pathway	Nucleocytoplasmic transport	14	7.03	-11.9	-8.78
GO:0031123	GO Biological Processes	RNA 3'-end processing	11	8.59	-10.57	-7.63
GO:2001251	GO Biological Processes	negative regulation of chromosome organization	10	9.38	-9.12	-6.36
GO:0006352	GO Biological Processes	DNA-templated transcription initiation	9	7.03	-8.52	-5.81
GO:0006997	GO Biological Processes	nucleus organization	11	6.96	-7.38	-4.89
GO:0006999	GO Biological Processes	nuclear pore organization	5	3.16	-7.29	-4.83
GO:0050684	GO Biological Processes	regulation of mRNA processing	10	6.33	-6.92	-4.49
GO:0090646	GO Biological Processes	mitochondrial tRNA processing	4	2.53	-6.68	-4.28
rno03008	KEGG Pathway	Ribosome biogenesis in eukaryotes	8	5.06	-6.57	-4.2
R-RNO-73762	Reactome Gene Sets	RNA Polymerase I Transcription Initiation	6	3.8	-5.69	-3.38
GO:0090501	GO Biological Processes	RNA phosphodiester bond hydrolysis	10	6.33	-5.57	-3.28
GO:0006418	GO Biological Processes	tRNA aminoacylation for protein translation	6	3.8	-5.2	-2.96
GO:1905774	GO Biological Processes	regulation of DNA helicase activity	3	1.9	-5.02	-2.79
GO:0042273	GO Biological Processes	ribosomal large subunit biogenesis	7	4.69	-4.9	-2.69
GO:0031440	GO Biological Processes	regulation of mRNA 3'-end processing	5	3.16	-4.42	-2.25
GO:0006259	GO Biological Processes	DNA metabolic process	18	11.39	-3.82	-3.71
Supplementary Table S7. Top 20 gene modules with their representative enriched terms (one per cluster) related to cluster" Signaling by caclium, thyroid, and circadian clock"
GO	Category	Description	Count	%	Log10(P)	Log10(q)
rno04020	KEGG Pathway	Calcium signaling pathway	18	47.37	-23.87	-19.6
rno04918	KEGG Pathway	Thyroid hormone synthesis	11	28.95	-17.73	-13.77
mmu04713	KEGG Pathway	Circadian entrainment	11	21.2	-12.34	-8.81
R-RNO-109582	Reactome Gene Sets	Hemostasis	12	31.58	-10.34	-7.09
rno04022	KEGG Pathway	cGMP-PKG signaling pathway	9	23.68	-10.28	-7.09
R-RNO-112043	Reactome Gene Sets	PLC beta mediated events	5	13.16	-8.34	-5.42
rno04371	KEGG Pathway	Apelin signaling pathway	7	18.42	-7.95	-5.12
rno04010	KEGG Pathway	MAPK signaling pathway	7	18.42	-5.7	-3.19
GO:0099105	GO Biological Processes	ion channel modulating, G protein-coupled receptor signaling pathway	3	7.89	-5.54	-3.07
GO:0048265	GO Biological Processes	response to pain	4	10.53	-5.45	-3
R-RNO-418346	Reactome Gene Sets	Platelet homeostasis	4	10.53	-5.35	-2.93
GO:0003013	GO Biological Processes	circulatory system process	8	21.05	-5.25	-2.85
rno00562	KEGG Pathway	Inositol phosphate metabolism	4	10.53	-4.82	-2.5
GO:0042403	GO Biological Processes	thyroid hormone metabolic process	3	7.89	-4.64	-2.35
R-RNO-3299685	Reactome Gene Sets	Detoxification of Reactive Oxygen Species	3	7.89	-4.59	-2.31
R-RNO-8853659	Reactome Gene Sets	RET signaling	3	7.89	-4.38	-2.14
GO:0014074	GO Biological Processes	response to purine-containing compound	5	13.16	-3.92	-1.79
GO:0001894	GO Biological Processes	tissue homeostasis	4	10.53	-2.86	-0.88
GO:0045471	GO Biological Processes	response to ethanol	4	7.89	-2.64	-0.7
GO:0051897	GO Biological Processes	positive regulation of protein kinase B signaling	3	7.89	-2.62	-0.68
Supplementary Table S8. Top 20 gene modules with their representative enriched terms (one per cluster) related to cluster" Detoxification"
GO	Category	Description	Count	%	Log10(P)	Log10(q)
rno00480	KEGG Pathway	Glutathione metabolism	11	24.44	-16.95	-12.69
GO:0098754	GO Biological Processes	detoxification	10	22.22	-12.36	-8.4
GO:0032787	GO Biological Processes	monocarboxylic acid metabolic process	12	26.67	-8.43	-5.06
R-RNO-159418	Reactome Gene Sets	Recycling of bile acids and salts	4	8.89	-7.26	-4.04
GO:0010038	GO Biological Processes	response to metal ion	11	24.44	-7.26	-4.04
GO:0009141	GO Biological Processes	nucleoside triphosphate metabolic process	7	15.56	-6.59	-3.47
GO:0007584	GO Biological Processes	response to nutrient	8	17.78	-6.08	-3.04
GO:0014002	GO Biological Processes	astrocyte development	4	8.89	-5.77	-2.86
rno04216	KEGG Pathway	Ferroptosis	4	8.89	-5.49	-2.62
GO:0031099	GO Biological Processes	regeneration	7	15.56	-5.25	-2.45
GO:0006595	GO Biological Processes	polyamine metabolic process	3	6.67	-4.89	-2.19
R-RNO-211859	Reactome Gene Sets	Biological oxidations	5	11.11	-4.31	-1.83
GO:0001889	GO Biological Processes	liver development	5	11.11	-3.48	-1.16
GO:1901615	GO Biological Processes	organic hydroxy compound metabolic process	6	13.33	-3	-0.8
GO:0046677	GO Biological Processes	response to antibiotic	3	6.67	-2.72	-0.55
GO:0021700	GO Biological Processes	developmental maturation	4	8.89	-2.2	-0.1

## Sheet: Лист2
Supplementary Table 2. Top 20 gene modules with their representative enriched terms (one per cluster) related to cluster"Immunity"
GO	Category	Description	Count	%	Log10(P)	Log10(q)
GO:0050778	GO Biological Processes	positive regulation of immune response	33	28.7	-21.8	-17.54
GO:0009615	GO Biological Processes	response to virus	22	19.13	-16.63	-12.84
R-RNO-1280215	Reactome Gene Sets	Cytokine Signaling in Immune system	20	17.39	-13.83	-10.34
GO:0050730	GO Biological Processes	regulation of peptidyl-tyrosine phosphorylation	19	16.52	-13.76	-10.34
rno04630	KEGG Pathway	JAK-STAT signaling pathway	15	92.2	-13.12	-9.94
GO:0019221	GO Biological Processes	cytokine-mediated signaling pathway	19	16.52	-12.86	-9.73
GO:0002252	GO Biological Processes	immune effector process	20	17.39	-12.85	-9.73
GO:0018108	GO Biological Processes	peptidyl-tyrosine phosphorylation	14	12.2017	-11.71	-8.7
GO:0050865	GO Biological Processes	regulation of cell activation	24	20.87	-11.48	-8.53
GO:0002697	GO Biological Processes	regulation of immune effector process	19	16.52	-10.56	-7.74
R-RNO-168249	Reactome Gene Sets	Innate Immune System	24	20.87	-10.52	-7.72
GO:0071346	GO Biological Processes	cellular response to type II interferon	11	9.1957	-9.54	-6.86
GO:0007167	GO Biological Processes	enzyme-linked receptor protein signaling pathway	21	18.26	-9.44	-6.8
GO:0032496	GO Biological Processes	response to lipopolysaccharide	19	16.52	-9.32	-6.72
rno04621	KEGG Pathway	NOD-like receptor signaling pathway	12	10.1943	-8.85	-6.3
R-RNO-1280218	Reactome Gene Sets	Adaptive Immune System	19	16.52	-8.62	-6.1
WP319	WikiPathways	IL-3 signaling pathway	9	7.1983	-8.54	-6.04
GO:0006954	GO Biological Processes	inflammatory response	18	15.65	-8.48	-6
GO:0035458	GO Biological Processes	cellular response to interferon-beta	7	6.2023	-8.4	-5.93
GO:0060759	GO Biological Processes	regulation of response to cytokine stimulus	11	9.57	-8.26	-5.80
